# Supplementary material for: Quantifying research interests in 7,521 mammalian species with h-index: a case study
Source: Gigascience. 2022 Aug 13;11:giac074. doi: 10.1093/gigascience/giac074 (PMC9375528; doi:10.1093/gigascience/giac074)
Supplement: giac074_Supplemental_Files [file giac074_supplemental_files.zip]

Archive with 9 entries (9 files):
- Figure S1_supplementary material.png
- Figure S2_supplementary material.pdf
- Figure S4_supplementary material.png
- Figure S5_supplementary material.pdf
- Figure S6_supplementary material.pdf
- Figure S7_supplementary material.pdf
- Figure S8_supplementary material.pdf
- Supplementary Material text.docx
- Supplementary Material text.pdf
